# Supplementary material for: Improving effect size estimation and statistical power with multi-echo fMRI and its impact on understanding the neural systems supporting mentalizing
Source: Neuroimage. 2016 Nov 15;142:55–66. doi: 10.1016/j.neuroimage.2016.07.022 (PMC5102698; doi:10.1016/j.neuroimage.2016.07.022)
Supplement: Supplementary Table 2 — Number of BOLD-related components identified by ME-ICA for all subjects across both tasks. Effective smoothness of 2nd-level group analyses for each task, each analysis, and under 0 mm or 6 mm. [file mmc2.xlsx]

## Sheet: TableS2
0mm FWHM	SelfOther Task		Stories Task				Effective Smoothness in Group-Analyses
subject	run01_ncomps	run02_ncomps	run01_ncomps	run02_ncomps			SelfOther Task	0mm	6mm
1	20	18	17	20			ME-ICA	7.05	10.5		estimates of effective smoothness are computed as the geometric mean of estimated smoothness reported in SPM 2nd-level group-analyses across the x, y, and z directions
2	25	17	20	21			GLMdenoise	6.46	9.63
3	22	21	18	21			TSOC+MotReg	6.83	11.56
4	17	20	15	18
5	26	30	19	12			Stories	0mm	6mm
6	27	27	21	26			ME-ICA	7.09	10.79
7	20	20	14	18			GLMdenoise	6.49	10.13
8	31	31	26	25			TSOC+MotReg	6.83	11.62
9	20	26	23	28
10	29	26	20	20
11	23	18	19	25
12	18	22	17	18
13	24	31	28	29
14	24	23	28	24
15	16	18	17	19
16	19	23	18	18
17	9	15	18	15
18	31	21	21	30
19	13	15	16	15
20	36	34	19	23
21	24	29	21	20
22	20	20	18	17
23	32	33	28	24
24	22	23	19	13
25	19	28	19	27
26	23	29	22	25
27	18	19	13	16
28	27	9	12	14
29	37	33	28	30
30	17	16	19	19
31	19	21	20	18
32	42	34	29	22
33	15	20	19	6
34	15	14	12	18
35	38	36	44	29
36	28	34	24	24
37	18	18	22	21
38	20	14	18	17
39	24	25	22	29
40	32	38	34	31
41	22	29	19	22
42	21	32	26	17
43	19	19	14	19
44	24	30	29	28
45	23	21	11	20
46	32	31	20	26
47	20	23	13	20
48	23	28	22	26
49	23	30	25	24
50	32	23	26	25
51	22	21	13	14
52	31	22	24	33
53	17	21	14	21
54	21	12	21	23
55	17	18	14	14
56	28	24	15	17
57	14	20	18	20
58	40	39	25	20
59	27	26	13	11
60	34	26	27
61	25	23	20	23
62	20	19	18	22
63	17	17	20	18
64	30	23	17	23
65	21	18	15	12
66	17	14	22	20
67	22	24	18	16
68	13	19	17	8
69	28	28	22	22
