# Supplementary material for: Improving effect size estimation and statistical power with multi-echo fMRI and its impact on understanding the neural systems supporting mentalizing
Source: Neuroimage. 2016 Nov 15;142:55–66. doi: 10.1016/j.neuroimage.2016.07.022 (PMC5102698; doi:10.1016/j.neuroimage.2016.07.022)
Supplement: Supplementary Table 3 — Effect size, power, and effect size boosting statistics for data with no smoothing. This table provides effect sizes and 95% CIs for all analysis pipelines and all regions when data is not smoothed. It also provides estimates of sample size needed to achieve 80% power. This table also provides information about effect size boosting statistics and 95% confidence intervals, impact on sample size estimates to achieve 80% power and impact on monetary savings. [file mmc3.xlsx]

## Sheet: Sheet1
SelfOther Task		ME-ICA				GLMdenoise				TSOC+MotReg					ME-ICA Improvements in Effect Size & Power over GLMdenoise						ME-ICA Improvements in Effect Size & Power over TSOC+MotReg
		Effect Size			Power	Effect Size			Power	Effect Size			Power		Effect Size % Increase				Impact on Power	Impact on Savings	Effect Size % Increase				Impact on Power	Impact on Savings
Region Type	Region	Effect Size	95% lower bound	95% upper bound	min n 80% Power	Effect Size	95% lower bound	95% upper bound	min n 80% Power	Effect Size	95% lower bound	95% upper bound	min n 80% Power		Effect Size % Increase	95% lower bound	95% upper bound	% Bootstrap Resamples with ME-ICA Effect Size Boost	Sample size reduction to achieve 80% power	Savings from sample size reduction ($500 per subject)	Effect Size % Increase	95% lower bound	95% upper bound	% Bootstrap Resamples with ME-ICA Effect Size Boost	Sample size reduction to achieve 80% power	Savings from sample size reduction ($500 per subject)
Canonical	dMPFC	0.638784	0.500755	0.79812	17	0.536084	0.405971	0.679926	23	0.471686	0.331978	0.617013	30		19.1575	1.71885	41.9235	98	6	3000	35.4257	16.6618	63.6052	100	13	6500
	vMPFC	0.733456	0.564463	0.853092	13	0.408733	0.250372	0.516576	39	0.372811	0.195463	0.500281	46		79.4462	46.145	160.753	100	26	13000	96.7367	45.3459	236.237	100	33	16500
	RTPJ	0.177173	0.00840586	0.34775	>100	0.147009	-0.0185861	0.288988	>100	0.191916	0.0131226	0.340535	>100		20.5181	-81.8117	1141.39	71	-	-	-7.68189	-84.3591	213.586	52	-	-
	LTPJ	0.559151	0.450352	0.690942	22	0.524208	0.423646	0.644451	24	0.484982	0.374801	0.611986	28		6.66591	-7.88627	24.3396	80	2	1000	15.2933	1.97751	31.9538	99	6	3000
	PCC	0.358605	0.198442	0.510984	50	0.307929	0.191223	0.423075	67	0.274621	0.129259	0.421383	84		16.4572	-22.0242	65.5489	80	17	8500	30.5816	-1.92345	99.5596	97	34	17000
	rATL	0.571849	0.465731	0.698059	21	0.471713	0.370411	0.598013	30	0.45964	0.346914	0.594758	31		21.228	1.66637	45.9977	98	9	4500	24.4123	7.2154	52.1325	99	10	5000
	lATL	0.663203	0.553127	0.831167	16	0.493939	0.374525	0.632456	27	0.513642	0.381321	0.64593	25		34.2682	10.319	76.3801	100	11	5500	29.1178	8.9481	74.768	100	9	4500
	lTP	0.686137	0.569271	0.828474	15	0.448572	0.335457	0.572623	33	0.396728	0.289932	0.545808	41		52.9603	26.9926	93.9161	100	18	9000	72.9491	34.2678	122.497	100	26	13000
Cerebellar	rCereb	0.721263	0.517797	0.914877	14	0.38799	0.251314	0.525706	43	0.357651	0.199487	0.507095	50		85.8974	45.854	156.623	100	29	14500	101.667	60.7184	201.842	100	36	18000
	mCereb	0.45058	0.229202	0.573741	32	0.219216	0.0264152	0.346366	>100	0.280294	0.105901	0.416414	81		105.541	36.7193	840.442	99	>68	>34000	60.7529	6.71042	205.323	98	49	24500
	lCereb	0.382278	0.213632	0.503447	44	0.247945	0.11677	0.349657	>100	0.268843	0.131951	0.378384	87		54.1785	6.86187	169.121	98	>56	>28000	42.1937	-2.21948	127.104	96	43	21500
Stories Task		ME-ICA				GLMdenoise				TSOC+MotReg					ME-ICA Improvements in Effect Size & Power over GLMdenoise						ME-ICA Improvements in Effect Size & Power over TSOC+MotReg
		Effect Size			Power	Effect Size			Power	Effect Size			Power		Effect Size % Increase				Impact on Power	Impact on Savings	Effect Size % Increase				Impact on Power	Impact on Savings
Region Type	Region	Effect Size	95% lower bound	95% upper bound	min n 80% Power	Effect Size	95% lower bound	95% upper bound	min n 80% Power	Effect Size	95% lower bound	95% upper bound	min n 80% Power		Effect Size % Increase	95% lower bound	95% upper bound	% Bootstrap Resamples with ME-ICA Effect Size Boost	Sample size reduction to achieve 80% power	Savings from sample size reduction ($500 per subject)	Effect Size % Increase	95% lower bound	95% upper bound	% Bootstrap Resamples with ME-ICA Effect Size Boost	Sample size reduction to achieve 80% power	Savings from sample size reduction ($500 per subject)
Canonical	dMPFC	0.5611	0.407375	0.736951	22	0.440106	0.301036	0.593897	42	0.394333	0.255211	0.534097	34		27.4921	-1.90547	69.7343	96	20	10000	42.2909	21.8329	79.3338	96	12	6000
	vMPFC	0.394447	0.175	0.640879	42	0.245704	0.0570398	0.477736	63	0.317768	0.0997835	0.606047	>100		60.5373	-33.4669	479.428	81	21	10500	24.1308	-39.7424	259.015	81	>58	>29000
	RTPJ	0.59886	0.456253	0.749695	19	0.49401	0.349836	0.622489	37	0.420657	0.280192	0.592109	27		21.2243	-0.204003	61.4881	97	18	9000	42.363	10.6227	93.1219	99	8	4000
	LTPJ	0.590958	0.481192	0.736521	20	0.546766	0.442958	0.670172	25	0.517898	0.404728	0.665733	24		8.0824	-7.42307	25.9011	85	5	2500	14.107	3.44005	29.4785	99	4	2000
	PCC	0.286409	0.0995448	0.479256	77	0.28497	0.133267	0.432242	>100	0.242171	0.0693788	0.407478	78		0.504847	-51.6576	68.5614	52	>23	>11500	18.267	-9.15402	62.781	91	1	500
	rATL	0.359395	0.221262	0.514625	50	0.323614	0.22908	0.437091	73	0.294779	0.189834	0.421997	61		11.0567	-25.4171	55.2377	73	23	11500	21.9201	-9.62718	65.5104	73	11	5500
	lATL	0.632625	0.482269	0.835096	17	0.44691	0.311461	0.623566	24	0.531379	0.395894	0.707916	33		41.5555	10.8154	92.2826	99	7	3500	19.0536	-3.78542	50.345	99	16	8000
	lTP	0.381896	0.234246	0.615228	44	0.256947	0.106906	0.43045	>100	0.239243	0.0920795	0.45634	96		48.6282	1.39752	216.14	97	>56	>28000	59.6269	-1.64369	240.4	97	52	26000
Cerebellar	rCereb	0.430693	0.253674	0.616991	35	0.192622	0.0302546	0.387695	99	0.252295	0.105786	0.435992	>100		123.595	30.0789	872.99	100	64	32000	70.7102	8.01284	232.316	100	>65	>32500
	mCereb	0.0994591	-0.0440834	0.250121	>100	0.0399421	-0.0975423	0.181606	>100	0.131029	-0.021559	0.261626	>100		149.008	-142.813	4137.04	80	-	-	-24.0941	-169.364	396.105	80	-	-
	lCereb	0.521943	0.360709	0.728047	24	0.352019	0.216242	0.487724	47	0.370778	0.227764	0.554186	52		48.2713	14.4571	110.459	99	23	11500	40.7697	12.8369	87.5181	99	28	14000
