# Supplementary material for: Improving effect size estimation and statistical power with multi-echo fMRI and its impact on understanding the neural systems supporting mentalizing
Source: Neuroimage. 2016 Nov 15;142:55–66. doi: 10.1016/j.neuroimage.2016.07.022 (PMC5102698; doi:10.1016/j.neuroimage.2016.07.022)
Supplement: Supplementary Table 4 — Effect size, power, and effect size boosting statistics for data with 6 mm FWHM smoothing. This table provides effect sizes and 95% CIs for all analysis pipelines and all regions when data is smoothed at 6 mm FWHM. This table also provides information about effect size boosting statistics and 95% confidence intervals for all regions in both tasks. [file mmc4.xlsx]

## Sheet: 6mm
6mm Smoothing		Effect Size and 95% CI (SelfOther Task)										6mm Smoothing		ME-ICA Effect Size Boosts (SelfOther Task)
		ME-ICA			GLMdenoise			TSOC+MotReg						ME-ICA vs GLMdenoise				ME-ICA vs TSOC+MotReg
Region Type	Region	Effect Size	95% lower bound	95% upper bound	Effect Size	95% lower bound	95% upper bound	Effect Size	95% lower bound	95% upper bound		Region Type	Region	Effect Size % Increase	95% lower bound	95% upper bound	% Bootstrap Resamples with ME-ICA Effect Size Boost	Effect Size % Increase	95% lower bound	95% upper bound	% Bootstrap Resamples with ME-ICA Effect Size Boost
Canonical	dMPFC	0.708156	0.515175	0.921399	0.751344	0.599577	0.924598	0.617455	0.430923	0.819477		Canonical	dMPFC	-5.7481	-26.7185	16.0366	27	14.6895	-1.56455	37.2127	96
	vMPFC	0.832607	0.638576	0.985204	0.561032	0.362848	0.684683	0.542172	0.312555	0.708519			vMPFC	48.4063	14.9407	129.084	100	53.5686	15.0819	147.373	99
	RTPJ	0.149969	-0.0358903	0.37193	0.185736	0.00747185	0.385856	0.186051	-0.0341708	0.390565			RTPJ	-19.2567	-136.464	457.015	40	-19.3935	-118.9	509.068	46
	LTPJ	0.683128	0.516942	0.898646	0.790034	0.651171	0.968876	0.658415	0.485677	0.857261			LTPJ	-13.5318	-29.2334	2.87393	5	3.75343	-12.3413	21.4701	67
	PCC	0.356856	0.149415	0.56402	0.473842	0.326058	0.623827	0.366236	0.178325	0.554691			PCC	-24.6888	-59.7477	6.95678	6	-2.56107	-36.7128	42.0246	46
	rATL	0.550439	0.38496	0.747486	0.646796	0.505791	0.816249	0.64918	0.489103	0.844102			rATL	-14.8975	-37.7064	6.82544	11	-15.2101	-34.0185	5.42156	6
	lATL	0.828349	0.657402	1.00472	0.791019	0.610934	1.00293	0.742973	0.559626	0.934981			lATL	4.71922	-18.8044	35.8313	64	11.4911	-9.25255	40.9995	87
	lTP	0.829428	0.645099	1.01804	0.73267	0.552909	0.920564	0.662442	0.491928	0.872373			lTP	13.2062	-8.42983	39.6102	85	25.2077	-2.68524	56.9759	95
Cerebellar	rCereb	0.59581	0.367325	0.841267	0.470787	0.264412	0.652764	0.412996	0.19647	0.618149		Cerebellar	rCereb	26.5563	-9.82773	83.4192	93	44.2654	10.5611	127.62	99
	mCereb	0.424122	0.174329	0.587868	0.3211	0.110456	0.485929	0.350626	0.154375	0.520429			mCereb	32.0843	-29.7931	192.883	83	20.9613	-33.2488	117.246	71
	lCereb	0.36913	0.15681	0.538076	0.300558	0.0955497	0.44444	0.282426	0.0794691	0.450428			lCereb	22.815	-35.2972	165.126	80	30.7	-22.7747	200.826	87
6mm Smoothing		Effect Size and 95% CI (Stories Task)										6mm Smoothing		ME-ICA Effect Size Boosts (Stories Task)
		ME-ICA			GLMdenoise			TSOC+MotReg						ME-ICA vs GLMdenoise				ME-ICA vs TSOC+MotReg
Region Type	Region	Effect Size	95% lower bound	95% upper bound	Effect Size	95% lower bound	95% upper bound	Effect Size	95% lower bound	95% upper bound		Region Type	Region	Effect Size % Increase	95% lower bound	95% upper bound	% Bootstrap Resamples with ME-ICA Effect Size Boost	Effect Size % Increase	95% lower bound	95% upper bound	% Bootstrap Resamples with ME-ICA Effect Size Boost
Canonical	dMPFC	0.677766	0.501146	0.886962	0.527562	0.401696	0.69701	0.488532	0.30662	0.675639		Canonical	dMPFC	28.4713	-3.85173	71.292	96	38.7351	17.8293	82.5582	100
	vMPFC	0.485967	0.268094	0.733076	0.403002	0.179444	0.626041	0.389911	0.153466	0.670726			vMPFC	20.5869	-28.6614	144.741	75	24.6355	-24.1554	159.826	80
	RTPJ	0.756951	0.595533	0.952279	0.709748	0.564532	0.872012	0.596707	0.433753	0.789198			RTPJ	6.6506	-14.7245	34.6922	75	26.8546	3.40358	62.1867	99
	LTPJ	0.809445	0.660613	1.02247	0.694858	0.542518	0.899104	0.673762	0.508718	0.892584			LTPJ	16.4907	-0.612239	38.0685	96	20.1381	6.24026	39.0822	99
	PCC	0.38811	0.188405	0.595918	0.372928	0.18894	0.558026	0.285554	0.0785603	0.496322			PCC	4.07095	-30.5362	51.0966	59	35.9145	4.1455	175.985	99
	rATL	0.601561	0.446163	0.785821	0.512617	0.379078	0.669896	0.505558	0.338464	0.698919			rATL	17.3509	-10.588	56.0444	88	18.9894	-9.95469	63.9027	89
	lATL	1.00503	0.821018	1.24114	0.652343	0.510264	0.927229	0.833705	0.620885	1.06923			lATL	54.0644	13.8854	89.8938	99	20.5496	0.256603	47.2411	97
	lTP	0.586174	0.482832	0.913743	0.462874	0.293173	0.722544	0.418858	0.239276	0.695911			lTP	26.6377	-6.71906	118.72	94	39.9456	6.76272	144.873	99
Cerebellar	rCereb	0.507531	0.276601	0.78529	0.233415	0.0391002	0.480825	0.31868	0.115855	0.559892		Cerebellar	rCereb	117.437	25.4047	713.105	99	59.2605	6.48847	227.603	98
	mCereb	0.258452	0.062934	0.45599	0.00810433	-0.18157	0.192997	0.146804	-0.050066	0.333063			mCereb	3089.06	34.0211	7005.01	98	76.0517	-27.0193	2068.71	90
	lCereb	0.490993	0.241269	0.898777	0.31008	0.0928976	0.660937	0.453023	0.24888	0.74602			lCereb	58.3438	8.23873	240.395	99	8.3814	-21.6856	53.3544	75
